# Supplementary material for: Natural killer cell–mediated cytotoxicity shapes the clonal evolution of B cell leukaemia
Source: Cancer Immunol Res. Author manuscript; Available in PMC 2025 Jan 14. (PMC7617306; doi:10.1158/2326-6066.CIR-24-0189)
Supplement: Supplementary Materials [file EMS201860-supplement-Supplementary_Materials.zip]

Archive with 13 entries (13 files):
- supp_info_12.docx
- supp_info_11.docx
- supp_info_10.docx
- supp_info_8.docx
- supp_info_9.docx
- supp_info_7.docx
- supp_info_5.docx
- supp_info_6.docx
- supp_info_4.docx
- supp_info_3.docx
- supp_info_2.xlsx
- supp_info_1.xlsx
- supp_info_13.docx
