# Supplementary material for: Natural killer cell–mediated cytotoxicity shapes the clonal evolution of B cell leukaemia
Source: Cancer Immunol Res. Author manuscript; Available in PMC 2025 Jan 14. (PMC7617306; doi:10.1158/2326-6066.CIR-24-0189)
Supplement: Supplementary Materials [file EMS201860-supplement-Supplementary_Materials.zip › supp_info_2.xlsx]

## Sheet: Sheet1
EMS201860: Natural killer cell–mediated cytotoxicity shapes the clonal evolution of B cell leukaemia
Supplementary Table 2: Antibodies and viability dyes used for flow cytometric analyses and immunoblotting. Indicated are target antigens, conjugates, clones, suppliers, catalogue numbers and used working dilutions.
Method	Species reactivity	Antigen	Conjugate	Clone	Supplier	Cat#	working dilution	RRID
FACS	mouse	CD112 (Nectin-2)	BV786	829038	Becton Dickinson	748050	1/100	RRID:AB_2872511
FACS	mouse	CD137L (4-1BBL)	PE-Vio615	REA962	Miltenyi Biotec	130-116-091	1/100	RRID:AB_2727341
FACS	mouse	CD154 (CD40L)	APC	REA785	Miltenyi Biotec	130-111-361	1/100	RRID:AB_2655275
FACS	mouse	CD155 (PVR)	VioBright FITC	REA519	Miltenyi Biotec	130-108-082	1/20	RRID:AB_2655282
FACS	human	CD16 (FcgRIII)	VioGreen	REA423	Miltenyi Biotec	130-113-959	1/50	RRID:AB_2726432
FACS	mouse	CD16.2	purified	3E9	Biolegend	149502	1/200	RRID:AB_2565302
FACS	mouse	CD16/32	purified	93	Biolegend	101302	1/200	RRID:AB_312801
FACS	mouse	CD161 (NK1.1)	PE-Vio 770	REA1162	Miltenyi Biotec	130-120-509	1/400	RRID:AB_2752124
FACS	mouse	CD19	APC-Vio770	REA749	Miltenyi Biotec	130-112-038	1/800	RRID:AB_2655832
FACS	mouse	CD19	PE	1D3	BD Biosciences	557399	1/100	RRID:AB_396682
FACS	mouse	CD262 (TRAIL-R2)	PE	REA1233	Miltenyi Biotec	130-124-480	1/100	RRID:AB_2819639
FACS	mouse	CD244.2 (2B4)	PE	2B4	BD Pharmingen	553306	1/50	RRID:AB_394770
FACS	human	CD3	PerCP-Vio700	REA613	Miltenyi Biotec	130-113-703	1/100	RRID:AB_2726244
FACS	mouse	CD3	APC	REA641	Miltenyi Biotec	130-122-943	1/200	RRID:AB_2801978
FACS	mouse	CD335 (NKp46)	FITC	REA815	Miltenyi Biotec	130-112-200	1/200	RRID:AB_2657601
FACS	mouse	CD335 (NKp46)	VioBlue	REA815	Miltenyi Biotec	130-112-365	1/100	RRID:AB_2657606
FACS	mouse	CD43	PerCP-Vio700	REA840	Miltenyi Biotec	130-128-642	1/100	RRID:AB_2905010
FACS	human	CD45	VioBlue	REA747	Miltenyi Biotec	130-110-637	1/100	RRID:AB_2658243
FACS	mouse	CD45.2	PerCP-Vio700	REA1223	Miltenyi Biotec	130-124-087	1/400	RRID:AB_2811597
FACS	mouse	CD45.2	VioGreen	REA1223	Miltenyi Biotec	130-124-083	1/200	RRID:AB_2811593
FACS	mouse	CD45R (B220)	APC	RA3-6B2	Becton Dickinson	553092	1/200	RRID:AB_398531
FACS	mouse	CD48	VioBlue	REA1238	Miltenyi Biotec	130-124-728	1/100	RRID:AB_2819680
FACS	human	CD56	PE	REA196	Miltenyi Biotec	130-113-312	1/400	RRID:AB_2726090
FACS	human/mouse	Granzyme B	PE	REA226	Miltenyi Biotec	130-116-486	1/100	RRID:AB_2727564
FACS	mouse	H-2Db	APC-Vio770	REA619	Miltenyi Biotec	130-120-294	1/100	RRID:AB_2811332
FACS	mouse	H-2Kb	PerCP-Vio700	REA1198	Miltenyi Biotec	130-122-848	1/100	RRID:AB_2801960
FACS	human	IFN-g	BV711	B27	Becton Dickinson	564039	1/100	RRID:AB_2738557
FACS	mouse	IFN-g	BV711	XMG1.2	Biolegend	505836	1/100	RRID:AB_2650928
FACS	mouse	Ly6a (Sca-1)	APC	REA422	Miltenyi Biotec	130-123-848	1/100	RRID:AB_2811562
FACS	mouse	MULT-1	PE	237104	R&D systems	FAB2588P	1/100	RRID:AB_10973344
FACS	mouse	Qa-1b	Biotin	6A8.6F10.1A6	Miltenyi Biotec	130-105-048	1/20	RRID:AB_2653305
FACS	mouse	QA-2	VioBlue	REA523	Miltenyi Biotec	130-107-905	1/20	RRID:AB_2653313
FACS	mouse	Rae-1	PE-Vio770	REA723	Miltenyi Biotec	130-111-471	1/100	RRID:AB_2653326
FACS	human	TNF-alpha	PE	cA2	Miltenyi Biotec	130-120-489	1/100	RRID:AB_2752115
FACS	all	Fixable Viability Dye 440 UV	440 UV		Becton Dickinson	566332	1/500	RRID:AB_2869748
FACS	all	Fixable Viability Dye eF780	eFluor780		Thermo Scientific	65086518	1/1000
FACS	all	Fixable Viability Dye Zombie Red	PE-Texas Red		Biolegend	423109	1/2000
FACS	all	Streptavidin	BV711		Becton Dickinson	563262	1/100	RRID:AB_2869478
WB	human	LY6E		Polyclonal	Thermo Scientific	PA5143999	1/1000	RRID:AB_3075213
WB	human/mouse	β-Actin		13E5	Cell Signaling	4970	1/1000	RRID:AB_2223172
WB	rabbit	Goat anti-Rabbit IgG (H+L)	DyLight 680	Polyclonal	Thermo Scientific	35568	1/10000	RRID:AB_614946
