# Supplementary material for: Natural killer cell–mediated cytotoxicity shapes the clonal evolution of B cell leukaemia
Source: Cancer Immunol Res. Author manuscript; Available in PMC 2025 Jan 14. (PMC7617306; doi:10.1158/2326-6066.CIR-24-0189)
Supplement: Supplementary Materials [file EMS201860-supplement-Supplementary_Materials.zip › supp_info_1.xlsx]

## Sheet: Sheet1
EMS201860: Natural killer cell–mediated cytotoxicity shapes the clonal evolution of B cell leukaemia
Supplementary Table 1: Primers. Columns show primer name, sequence, usage, annealing temperature (in °C) and used polymerase.
Name	Sequence	Usage	Annealing Temp. in °C	Polymerase
BC1DS_lib_oligo	AAGCTTTTGCTGCCGTCAACTAGAACACTCGAGATCAGNNNNNNNNNNNNNNNNNNNNATGTGGTATGATGTATCATCTGAGTAGCTAGTTCCGCAACTACCTTCAGGGACCTGGTGCTGTTCATCCTACTCTTGATCTTGAATTCATAGATATCGTCTGTACTCAGTTGTCACTTTCAT	BC lib generation	57	Phusion polymerase (New England Biolabs (NEB))
BC1DS_lib_rev_AscI	ATGAAAGTGACAACTGAGTACAGACGGCGCGCCTATGAATTCAAGATCAAGAG	BC lib generation	57	Phusion polymerase (NEB)
topLIB	TGCTGCCGTCAACTAGAACA	BC lib prep PCR#1	63.7	NEBNext Ultra II Q5 Master Mix (NEB)
botLIB	GATCTCGAATCAGGCGCTTA	BC lib prep PCR#1	63.7	NEBNext Ultra II Q5 Master Mix (NEB)
BC1v2DS For	ACACTCTTTCCCTACACGACGCTCTTCCGATCTNNNNCTAGAACACTCGAGATCAG	BC lib prep PCR#2	63.7	NEBNext Ultra II Q5 Master Mix (NEB)
BC1v2DS Rev	GTGACTGGAGTTCAGACGTGTGCTCTTCCGATCGATCTCGAATCAGGCGCTTA	BC lib prep PCR#2	63.7	NEBNext Ultra II Q5 Master Mix (NEB)
P5 universal Illumina	AATGATACGGCGACCACCGAGATCTACACTCTTTCCCTACACGACGCTCTTCCGATC*T	BC lib prep PCR#3	69	NEBNext Ultra II Q5 Master Mix (NEB)
Index P1	CAAGCAGAAGACGGCATACGAGATGTCGGTAAGTGACTGGAGTTCAGACGTGTGCTCTTCCGATCT	BC lib prep PCR#3	69	NEBNext Ultra II Q5 Master Mix (NEB)
Index P2	CAAGCAGAAGACGGCATACGAGATAGGTCACTGTGACTGGAGTTCAGACGTGTGCTCTTCCGATCT	BC lib prep PCR#3	69	NEBNext Ultra II Q5 Master Mix (NEB)
Index P3	CAAGCAGAAGACGGCATACGAGATGAATCCGAGTGACTGGAGTTCAGACGTGTGCTCTTCCGATCT	BC lib prep PCR#3	69	NEBNext Ultra II Q5 Master Mix (NEB)
Index P4	CAAGCAGAAGACGGCATACGAGATGTACCTTGGTGACTGGAGTTCAGACGTGTGCTCTTCCGATCT	BC lib prep PCR#3	69	NEBNext Ultra II Q5 Master Mix (NEB)
Index P5	CAAGCAGAAGACGGCATACGAGATCATGAGGAGTGACTGGAGTTCAGACGTGTGCTCTTCCGATCT	BC lib prep PCR#3	69	NEBNext Ultra II Q5 Master Mix (NEB)
Index P6	CAAGCAGAAGACGGCATACGAGATTGACTGACGTGACTGGAGTTCAGACGTGTGCTCTTCCGATCT	BC lib prep PCR#3	69	NEBNext Ultra II Q5 Master Mix (NEB)
Index P7	CAAGCAGAAGACGGCATACGAGATCGTATTCGGTGACTGGAGTTCAGACGTGTGCTCTTCCGATCT	BC lib prep PCR#3	69	NEBNext Ultra II Q5 Master Mix (NEB)
Index P8	CAAGCAGAAGACGGCATACGAGATCTCCTAGAGTGACTGGAGTTCAGACGTGTGCTCTTCCGATCT	BC lib prep PCR#3	69	NEBNext Ultra II Q5 Master Mix (NEB)
Index P9	CAAGCAGAAGACGGCATACGAGATTAGTTGCGGTGACTGGAGTTCAGACGTGTGCTCTTCCGATCT	BC lib prep PCR#3	69	NEBNext Ultra II Q5 Master Mix (NEB)
Index P10	CAAGCAGAAGACGGCATACGAGATGAGATACGGTGACTGGAGTTCAGACGTGTGCTCTTCCGATCT	BC lib prep PCR#3	69	NEBNext Ultra II Q5 Master Mix (NEB)
Index P11	CAAGCAGAAGACGGCATACGAGATAGGTGTACGTGACTGGAGTTCAGACGTGTGCTCTTCCGATCT	BC lib prep PCR#3	69	NEBNext Ultra II Q5 Master Mix (NEB)
Index P12	CAAGCAGAAGACGGCATACGAGATTAATGCCGGTGACTGGAGTTCAGACGTGTGCTCTTCCGATCT	BC lib prep PCR#3	69	NEBNext Ultra II Q5 Master Mix (NEB)
Index P13	CAAGCAGAAGACGGCATACGAGATTCAGACGAGTGACTGGAGTTCAGACGTGTGCTCTTCCGATCT	BC lib prep PCR#3	69	NEBNext Ultra II Q5 Master Mix (NEB)
Index P14	CAAGCAGAAGACGGCATACGAGATGATAGGCTGTGACTGGAGTTCAGACGTGTGCTCTTCCGATCT	BC lib prep PCR#3	69	NEBNext Ultra II Q5 Master Mix (NEB)
Index P15	CAAGCAGAAGACGGCATACGAGATTGGTACAGGTGACTGGAGTTCAGACGTGTGCTCTTCCGATCT	BC lib prep PCR#3	69	NEBNext Ultra II Q5 Master Mix (NEB)
Index P16	CAAGCAGAAGACGGCATACGAGATCAAGGTCTGTGACTGGAGTTCAGACGTGTGCTCTTCCGATCT	BC lib prep PCR#3	69	NEBNext Ultra II Q5 Master Mix (NEB)
Index P17	CAAGCAGAAGACGGCATACGAGATGCTATCCTGTGACTGGAGTTCAGACGTGTGCTCTTCCGATCT	BC lib prep PCR#3	69	NEBNext Ultra II Q5 Master Mix (NEB)
Index P18	CAAGCAGAAGACGGCATACGAGATATGGAAGGGTGACTGGAGTTCAGACGTGTGCTCTTCCGATCT	BC lib prep PCR#3	69	NEBNext Ultra II Q5 Master Mix (NEB)
Index P19	CAAGCAGAAGACGGCATACGAGATTCAAGGACGTGACTGGAGTTCAGACGTGTGCTCTTCCGATCT	BC lib prep PCR#3	69	NEBNext Ultra II Q5 Master Mix (NEB)
Index P20	CAAGCAGAAGACGGCATACGAGATGTTACGCAGTGACTGGAGTTCAGACGTGTGCTCTTCCGATCT	BC lib prep PCR#3	69	NEBNext Ultra II Q5 Master Mix (NEB)
Index P21	CAAGCAGAAGACGGCATACGAGATAGTCTGTGGTGACTGGAGTTCAGACGTGTGCTCTTCCGATCT	BC lib prep PCR#3	69	NEBNext Ultra II Q5 Master Mix (NEB)
Index P22	CAAGCAGAAGACGGCATACGAGATGCACGTAAGTGACTGGAGTTCAGACGTGTGCTCTTCCGATCT	BC lib prep PCR#3	69	NEBNext Ultra II Q5 Master Mix (NEB)
Index P23	CAAGCAGAAGACGGCATACGAGATAACCTTGGGTGACTGGAGTTCAGACGTGTGCTCTTCCGATCT	BC lib prep PCR#3	69	NEBNext Ultra II Q5 Master Mix (NEB)
Index P24	CAAGCAGAAGACGGCATACGAGATATTGCGTGGTGACTGGAGTTCAGACGTGTGCTCTTCCGATCT	BC lib prep PCR#3	69	NEBNext Ultra II Q5 Master Mix (NEB)
Index P25	CAAGCAGAAGACGGCATACGAGATACCTGGAAGTGACTGGAGTTCAGACGTGTGCTCTTCCGATCT	BC lib prep PCR#3	69	NEBNext Ultra II Q5 Master Mix (NEB)
Index P26	CAAGCAGAAGACGGCATACGAGATGGAGATGAGTGACTGGAGTTCAGACGTGTGCTCTTCCGATCT	BC lib prep PCR#3	69	NEBNext Ultra II Q5 Master Mix (NEB)
Index P27	CAAGCAGAAGACGGCATACGAGATGTACTCTCGTGACTGGAGTTCAGACGTGTGCTCTTCCGATCT	BC lib prep PCR#3	69	NEBNext Ultra II Q5 Master Mix (NEB)
Index P28	CAAGCAGAAGACGGCATACGAGATGTAACGACGTGACTGGAGTTCAGACGTGTGCTCTTCCGATCT	BC lib prep PCR#3	69	NEBNext Ultra II Q5 Master Mix (NEB)
Index P29	CAAGCAGAAGACGGCATACGAGATATTCCTCCGTGACTGGAGTTCAGACGTGTGCTCTTCCGATCT	BC lib prep PCR#3	69	NEBNext Ultra II Q5 Master Mix (NEB)
Index P30	CAAGCAGAAGACGGCATACGAGATGTGTTCCTGTGACTGGAGTTCAGACGTGTGCTCTTCCGATCT	BC lib prep PCR#3	69	NEBNext Ultra II Q5 Master Mix (NEB)
Index P31	CAAGCAGAAGACGGCATACGAGATAAGCACTGGTGACTGGAGTTCAGACGTGTGCTCTTCCGATCT	BC lib prep PCR#3	69	NEBNext Ultra II Q5 Master Mix (NEB)
Index P32	CAAGCAGAAGACGGCATACGAGATCTAGCAAGGTGACTGGAGTTCAGACGTGTGCTCTTCCGATCT	BC lib prep PCR#3	69	NEBNext Ultra II Q5 Master Mix (NEB)
Index P33	CAAGCAGAAGACGGCATACGAGATTGCTTCCAGTGACTGGAGTTCAGACGTGTGCTCTTCCGATCT	BC lib prep PCR#3	69	NEBNext Ultra II Q5 Master Mix (NEB)
Index P34	CAAGCAGAAGACGGCATACGAGATGCTTAGCTGTGACTGGAGTTCAGACGTGTGCTCTTCCGATCT	BC lib prep PCR#3	69	NEBNext Ultra II Q5 Master Mix (NEB)
Index P35	CAAGCAGAAGACGGCATACGAGATAACCGTTCGTGACTGGAGTTCAGACGTGTGCTCTTCCGATCT	BC lib prep PCR#3	69	NEBNext Ultra II Q5 Master Mix (NEB)
Index P36	CAAGCAGAAGACGGCATACGAGATGACATTCCGTGACTGGAGTTCAGACGTGTGCTCTTCCGATCT	BC lib prep PCR#3	69	NEBNext Ultra II Q5 Master Mix (NEB)
Index P37	CAAGCAGAAGACGGCATACGAGATAGACCGTAGTGACTGGAGTTCAGACGTGTGCTCTTCCGATCT	BC lib prep PCR#3	69	NEBNext Ultra II Q5 Master Mix (NEB)
Index P38	CAAGCAGAAGACGGCATACGAGATGATACTGGGTGACTGGAGTTCAGACGTGTGCTCTTCCGATCT	BC lib prep PCR#3	69	NEBNext Ultra II Q5 Master Mix (NEB)
Index P39	CAAGCAGAAGACGGCATACGAGATTGCGTAGAGTGACTGGAGTTCAGACGTGTGCTCTTCCGATCT	BC lib prep PCR#3	69	NEBNext Ultra II Q5 Master Mix (NEB)
Index P40	CAAGCAGAAGACGGCATACGAGATTCGGTTACGTGACTGGAGTTCAGACGTGTGCTCTTCCGATCT	BC lib prep PCR#3	69	NEBNext Ultra II Q5 Master Mix (NEB)
Index P41	CAAGCAGAAGACGGCATACGAGATATGACGTCGTGACTGGAGTTCAGACGTGTGCTCTTCCGATCT	BC lib prep PCR#3	69	NEBNext Ultra II Q5 Master Mix (NEB)
Index P42	CAAGCAGAAGACGGCATACGAGATGCTGTAAGGTGACTGGAGTTCAGACGTGTGCTCTTCCGATCT	BC lib prep PCR#3	69	NEBNext Ultra II Q5 Master Mix (NEB)
Index P43	CAAGCAGAAGACGGCATACGAGATGCAATGGAGTGACTGGAGTTCAGACGTGTGCTCTTCCGATCT	BC lib prep PCR#3	69	NEBNext Ultra II Q5 Master Mix (NEB)
Index P44	CAAGCAGAAGACGGCATACGAGATATCTCGCTGTGACTGGAGTTCAGACGTGTGCTCTTCCGATCT	BC lib prep PCR#3	69	NEBNext Ultra II Q5 Master Mix (NEB)
Index P45	CAAGCAGAAGACGGCATACGAGATGGCTATTGGTGACTGGAGTTCAGACGTGTGCTCTTCCGATCT	BC lib prep PCR#3	69	NEBNext Ultra II Q5 Master Mix (NEB)
Index P46	CAAGCAGAAGACGGCATACGAGATGGTGTCTTGTGACTGGAGTTCAGACGTGTGCTCTTCCGATCT	BC lib prep PCR#3	69	NEBNext Ultra II Q5 Master Mix (NEB)
Index P47	CAAGCAGAAGACGGCATACGAGATTCAACTGGGTGACTGGAGTTCAGACGTGTGCTCTTCCGATCT	BC lib prep PCR#3	69	NEBNext Ultra II Q5 Master Mix (NEB)
Index P48	CAAGCAGAAGACGGCATACGAGATCTTCACCAGTGACTGGAGTTCAGACGTGTGCTCTTCCGATCT	BC lib prep PCR#3	69	NEBNext Ultra II Q5 Master Mix (NEB)
Index P49	CAAGCAGAAGACGGCATACGAGATACGGTCTTGTGACTGGAGTTCAGACGTGTGCTCTTCCGATCT	BC lib prep PCR#3	69	NEBNext Ultra II Q5 Master Mix (NEB)
Index P50	CAAGCAGAAGACGGCATACGAGATTCTCGCAAGTGACTGGAGTTCAGACGTGTGCTCTTCCGATCT	BC lib prep PCR#3	69	NEBNext Ultra II Q5 Master Mix (NEB)
Index P51	CAAGCAGAAGACGGCATACGAGATGGAATTGCGTGACTGGAGTTCAGACGTGTGCTCTTCCGATCT	BC lib prep PCR#3	69	NEBNext Ultra II Q5 Master Mix (NEB)
Index P52	CAAGCAGAAGACGGCATACGAGATACGGATTCGTGACTGGAGTTCAGACGTGTGCTCTTCCGATCT	BC lib prep PCR#3	69	NEBNext Ultra II Q5 Master Mix (NEB)
Index P53	CAAGCAGAAGACGGCATACGAGATTTAAGCGGGTGACTGGAGTTCAGACGTGTGCTCTTCCGATCT	BC lib prep PCR#3	69	NEBNext Ultra II Q5 Master Mix (NEB)
Index P54	CAAGCAGAAGACGGCATACGAGATTGCAGGTAGTGACTGGAGTTCAGACGTGTGCTCTTCCGATCT	BC lib prep PCR#3	69	NEBNext Ultra II Q5 Master Mix (NEB)
Index P55	CAAGCAGAAGACGGCATACGAGATCAATCGACGTGACTGGAGTTCAGACGTGTGCTCTTCCGATCT	BC lib prep PCR#3	69	NEBNext Ultra II Q5 Master Mix (NEB)
Index P56	CAAGCAGAAGACGGCATACGAGATGTGCCATAGTGACTGGAGTTCAGACGTGTGCTCTTCCGATCT	BC lib prep PCR#3	69	NEBNext Ultra II Q5 Master Mix (NEB)
Index P57	CAAGCAGAAGACGGCATACGAGATTGTTCGAGGTGACTGGAGTTCAGACGTGTGCTCTTCCGATCT	BC lib prep PCR#3	69	NEBNext Ultra II Q5 Master Mix (NEB)
Index P58	CAAGCAGAAGACGGCATACGAGATTGGAGTTGGTGACTGGAGTTCAGACGTGTGCTCTTCCGATCT	BC lib prep PCR#3	69	NEBNext Ultra II Q5 Master Mix (NEB)
Index P59	CAAGCAGAAGACGGCATACGAGATACGATGACGTGACTGGAGTTCAGACGTGTGCTCTTCCGATCT	BC lib prep PCR#3	69	NEBNext Ultra II Q5 Master Mix (NEB)
Index P60	CAAGCAGAAGACGGCATACGAGATTGATGTCCGTGACTGGAGTTCAGACGTGTGCTCTTCCGATCT	BC lib prep PCR#3	69	NEBNext Ultra II Q5 Master Mix (NEB)
Index P61	CAAGCAGAAGACGGCATACGAGATTGAACCTGGTGACTGGAGTTCAGACGTGTGCTCTTCCGATCT	BC lib prep PCR#3	69	NEBNext Ultra II Q5 Master Mix (NEB)
Index P62	CAAGCAGAAGACGGCATACGAGATCTTCGTTCGTGACTGGAGTTCAGACGTGTGCTCTTCCGATCT	BC lib prep PCR#3	69	NEBNext Ultra II Q5 Master Mix (NEB)
Index P63	CAAGCAGAAGACGGCATACGAGATCTTCTGAGGTGACTGGAGTTCAGACGTGTGCTCTTCCGATCT	BC lib prep PCR#3	69	NEBNext Ultra II Q5 Master Mix (NEB)
Index P64	CAAGCAGAAGACGGCATACGAGATTGCTCATGGTGACTGGAGTTCAGACGTGTGCTCTTCCGATCT	BC lib prep PCR#3	69	NEBNext Ultra II Q5 Master Mix (NEB)
Index P65	CAAGCAGAAGACGGCATACGAGATAGTTCGTCGTGACTGGAGTTCAGACGTGTGCTCTTCCGATCT	BC lib prep PCR#3	69	NEBNext Ultra II Q5 Master Mix (NEB)
Index P66	CAAGCAGAAGACGGCATACGAGATTAGCGTCTGTGACTGGAGTTCAGACGTGTGCTCTTCCGATCT	BC lib prep PCR#3	69	NEBNext Ultra II Q5 Master Mix (NEB)
Index P67	CAAGCAGAAGACGGCATACGAGATGGCGTTATGTGACTGGAGTTCAGACGTGTGCTCTTCCGATCT	BC lib prep PCR#3	69	NEBNext Ultra II Q5 Master Mix (NEB)
Index P68	CAAGCAGAAGACGGCATACGAGATGGTGATTCGTGACTGGAGTTCAGACGTGTGCTCTTCCGATCT	BC lib prep PCR#3	69	NEBNext Ultra II Q5 Master Mix (NEB)
Index P69	CAAGCAGAAGACGGCATACGAGATAACTTGCCGTGACTGGAGTTCAGACGTGTGCTCTTCCGATCT	BC lib prep PCR#3	69	NEBNext Ultra II Q5 Master Mix (NEB)
Index P70	CAAGCAGAAGACGGCATACGAGATGCAAGATCGTGACTGGAGTTCAGACGTGTGCTCTTCCGATCT	BC lib prep PCR#3	69	NEBNext Ultra II Q5 Master Mix (NEB)
Index P71	CAAGCAGAAGACGGCATACGAGATTCGCATTGGTGACTGGAGTTCAGACGTGTGCTCTTCCGATCT	BC lib prep PCR#3	69	NEBNext Ultra II Q5 Master Mix (NEB)
Index P72	CAAGCAGAAGACGGCATACGAGATTGTACACCGTGACTGGAGTTCAGACGTGTGCTCTTCCGATCT	BC lib prep PCR#3	69	NEBNext Ultra II Q5 Master Mix (NEB)
Index P73	CAAGCAGAAGACGGCATACGAGATAGCTCCTAGTGACTGGAGTTCAGACGTGTGCTCTTCCGATCT	BC lib prep PCR#3	69	NEBNext Ultra II Q5 Master Mix (NEB)
Index P74	CAAGCAGAAGACGGCATACGAGATGCAATTCGGTGACTGGAGTTCAGACGTGTGCTCTTCCGATCT	BC lib prep PCR#3	69	NEBNext Ultra II Q5 Master Mix (NEB)
Index P75	CAAGCAGAAGACGGCATACGAGATCTTAGGACGTGACTGGAGTTCAGACGTGTGCTCTTCCGATCT	BC lib prep PCR#3	69	NEBNext Ultra II Q5 Master Mix (NEB)
Index P76	CAAGCAGAAGACGGCATACGAGATGTCCTAAGGTGACTGGAGTTCAGACGTGTGCTCTTCCGATCT	BC lib prep PCR#3	69	NEBNext Ultra II Q5 Master Mix (NEB)
Index P77	CAAGCAGAAGACGGCATACGAGATAACGTGGAGTGACTGGAGTTCAGACGTGTGCTCTTCCGATCT	BC lib prep PCR#3	69	NEBNext Ultra II Q5 Master Mix (NEB)
Index P78	CAAGCAGAAGACGGCATACGAGATCTGTGTTGGTGACTGGAGTTCAGACGTGTGCTCTTCCGATCT	BC lib prep PCR#3	69	NEBNext Ultra II Q5 Master Mix (NEB)
Index P79	CAAGCAGAAGACGGCATACGAGATGTTAAGGCGTGACTGGAGTTCAGACGTGTGCTCTTCCGATCT	BC lib prep PCR#3	69	NEBNext Ultra II Q5 Master Mix (NEB)
Index P80	CAAGCAGAAGACGGCATACGAGATCACCTTACGTGACTGGAGTTCAGACGTGTGCTCTTCCGATCT	BC lib prep PCR#3	69	NEBNext Ultra II Q5 Master Mix (NEB)
Index P81	CAAGCAGAAGACGGCATACGAGATTGGTAGCTGTGACTGGAGTTCAGACGTGTGCTCTTCCGATCT	BC lib prep PCR#3	69	NEBNext Ultra II Q5 Master Mix (NEB)
Index P82	CAAGCAGAAGACGGCATACGAGATCAGTGAAGGTGACTGGAGTTCAGACGTGTGCTCTTCCGATCT	BC lib prep PCR#3	69	NEBNext Ultra II Q5 Master Mix (NEB)
Index P83	CAAGCAGAAGACGGCATACGAGATGTTCAACCGTGACTGGAGTTCAGACGTGTGCTCTTCCGATCT	BC lib prep PCR#3	69	NEBNext Ultra II Q5 Master Mix (NEB)
Index P84	CAAGCAGAAGACGGCATACGAGATTGGCTATCGTGACTGGAGTTCAGACGTGTGCTCTTCCGATCT	BC lib prep PCR#3	69	NEBNext Ultra II Q5 Master Mix (NEB)
Index P85	CAAGCAGAAGACGGCATACGAGATCTGGAGTAGTGACTGGAGTTCAGACGTGTGCTCTTCCGATCT	BC lib prep PCR#3	69	NEBNext Ultra II Q5 Master Mix (NEB)
Index P86	CAAGCAGAAGACGGCATACGAGATTCTCTTCCGTGACTGGAGTTCAGACGTGTGCTCTTCCGATCT	BC lib prep PCR#3	69	NEBNext Ultra II Q5 Master Mix (NEB)
Index P87	CAAGCAGAAGACGGCATACGAGATTCTAACGCGTGACTGGAGTTCAGACGTGTGCTCTTCCGATCT	BC lib prep PCR#3	69	NEBNext Ultra II Q5 Master Mix (NEB)
Index P88	CAAGCAGAAGACGGCATACGAGATGGTCAGATGTGACTGGAGTTCAGACGTGTGCTCTTCCGATCT	BC lib prep PCR#3	69	NEBNext Ultra II Q5 Master Mix (NEB)
Index P89	CAAGCAGAAGACGGCATACGAGATCTCTGGTTGTGACTGGAGTTCAGACGTGTGCTCTTCCGATCT	BC lib prep PCR#3	69	NEBNext Ultra II Q5 Master Mix (NEB)
Index P90	CAAGCAGAAGACGGCATACGAGATTGTGGTACGTGACTGGAGTTCAGACGTGTGCTCTTCCGATCT	BC lib prep PCR#3	69	NEBNext Ultra II Q5 Master Mix (NEB)
Index P91	CAAGCAGAAGACGGCATACGAGATCCTATACCGTGACTGGAGTTCAGACGTGTGCTCTTCCGATCT	BC lib prep PCR#3	69	NEBNext Ultra II Q5 Master Mix (NEB)
Index P92	CAAGCAGAAGACGGCATACGAGATTTCTCTCGGTGACTGGAGTTCAGACGTGTGCTCTTCCGATCT	BC lib prep PCR#3	69	NEBNext Ultra II Q5 Master Mix (NEB)
Index P93	CAAGCAGAAGACGGCATACGAGATGTATGCTGGTGACTGGAGTTCAGACGTGTGCTCTTCCGATCT	BC lib prep PCR#3	69	NEBNext Ultra II Q5 Master Mix (NEB)
Index P94	CAAGCAGAAGACGGCATACGAGATAAGTCGAGGTGACTGGAGTTCAGACGTGTGCTCTTCCGATCT	BC lib prep PCR#3	69	NEBNext Ultra II Q5 Master Mix (NEB)
Index P95	CAAGCAGAAGACGGCATACGAGATAACCGAAGGTGACTGGAGTTCAGACGTGTGCTCTTCCGATCT	BC lib prep PCR#3	69	NEBNext Ultra II Q5 Master Mix (NEB)
Index P96	CAAGCAGAAGACGGCATACGAGATTGTTGTGGGTGACTGGAGTTCAGACGTGTGCTCTTCCGATCT	BC lib prep PCR#3	69	NEBNext Ultra II Q5 Master Mix (NEB)
Ad1_noMX	AATGATACGGCGACCACCGAGATCTACACTCGTCGGCAGCGTCAGATGTG	ATAC lib prep P5	63	NEBNext Ultra II Q5 Master Mix (NEB)
Ad2.1	CAAGCAGAAGACGGCATACGAGATTCGCCTTAGTCTCGTGGGCTCGGAGATGT	ATAC lib prep P7	63	NEBNext Ultra II Q5 Master Mix (NEB)
Ad2.2	CAAGCAGAAGACGGCATACGAGATCTAGTACGGTCTCGTGGGCTCGGAGATGT	ATAC lib prep P7	63	NEBNext Ultra II Q5 Master Mix (NEB)
Ad2.3	CAAGCAGAAGACGGCATACGAGATTTCTGCCTGTCTCGTGGGCTCGGAGATGT	ATAC lib prep P7	63	NEBNext Ultra II Q5 Master Mix (NEB)
Ad2.4	CAAGCAGAAGACGGCATACGAGATGCTCAGGAGTCTCGTGGGCTCGGAGATGT	ATAC lib prep P7	63	NEBNext Ultra II Q5 Master Mix (NEB)
Ad2.5	CAAGCAGAAGACGGCATACGAGATAGGAGTCCGTCTCGTGGGCTCGGAGATGT	ATAC lib prep P7	63	NEBNext Ultra II Q5 Master Mix (NEB)
Ad2.6	CAAGCAGAAGACGGCATACGAGATCATGCCTAGTCTCGTGGGCTCGGAGATGT	ATAC lib prep P7	63	NEBNext Ultra II Q5 Master Mix (NEB)
Ad2.7	CAAGCAGAAGACGGCATACGAGATGTAGAGAGGTCTCGTGGGCTCGGAGATGT	ATAC lib prep P7	63	NEBNext Ultra II Q5 Master Mix (NEB)
Ad2.8	CAAGCAGAAGACGGCATACGAGATCCTCTCTGGTCTCGTGGGCTCGGAGATGT	ATAC lib prep P7	63	NEBNext Ultra II Q5 Master Mix (NEB)
Ad2.9	CAAGCAGAAGACGGCATACGAGATAGCGTAGCGTCTCGTGGGCTCGGAGATGT	ATAC lib prep P7	63	NEBNext Ultra II Q5 Master Mix (NEB)
Ad2.10	CAAGCAGAAGACGGCATACGAGATCAGCCTCGGTCTCGTGGGCTCGGAGATGT	ATAC lib prep P7	63	NEBNext Ultra II Q5 Master Mix (NEB)
Ad2.11	CAAGCAGAAGACGGCATACGAGATTGCCTCTTGTCTCGTGGGCTCGGAGATGT	ATAC lib prep P7	63	NEBNext Ultra II Q5 Master Mix (NEB)
Ad2.12	CAAGCAGAAGACGGCATACGAGATTCCTCTACGTCTCGTGGGCTCGGAGATGT	ATAC lib prep P7	63	NEBNext Ultra II Q5 Master Mix (NEB)
Ad2.13	CAAGCAGAAGACGGCATACGAGATATCACGACGTCTCGTGGGCTCGGAGATGT	ATAC lib prep P7	63	NEBNext Ultra II Q5 Master Mix (NEB)
Ad2.14	CAAGCAGAAGACGGCATACGAGATACAGTGGTGTCTCGTGGGCTCGGAGATGT	ATAC lib prep P7	63	NEBNext Ultra II Q5 Master Mix (NEB)
Ad2.15	CAAGCAGAAGACGGCATACGAGATCAGATCCAGTCTCGTGGGCTCGGAGATGT	ATAC lib prep P7	63	NEBNext Ultra II Q5 Master Mix (NEB)
Ad2.16	CAAGCAGAAGACGGCATACGAGATACAAACGGGTCTCGTGGGCTCGGAGATGT	ATAC lib prep P7	63	NEBNext Ultra II Q5 Master Mix (NEB)
Ad2.17	CAAGCAGAAGACGGCATACGAGATACCCAGCAGTCTCGTGGGCTCGGAGATGT	ATAC lib prep P7	63	NEBNext Ultra II Q5 Master Mix (NEB)
Ad2.18	CAAGCAGAAGACGGCATACGAGATAACCCCTCGTCTCGTGGGCTCGGAGATGT	ATAC lib prep P7	63	NEBNext Ultra II Q5 Master Mix (NEB)
Ad2.19	CAAGCAGAAGACGGCATACGAGATCCCAACCTGTCTCGTGGGCTCGGAGATGT	ATAC lib prep P7	63	NEBNext Ultra II Q5 Master Mix (NEB)
Ad2.20	CAAGCAGAAGACGGCATACGAGATCACCACACGTCTCGTGGGCTCGGAGATGT	ATAC lib prep P7	63	NEBNext Ultra II Q5 Master Mix (NEB)
Ad2.21	CAAGCAGAAGACGGCATACGAGATGAAACCCAGTCTCGTGGGCTCGGAGATGT	ATAC lib prep P7	63	NEBNext Ultra II Q5 Master Mix (NEB)
Ad2.22	CAAGCAGAAGACGGCATACGAGATTGTGACCAGTCTCGTGGGCTCGGAGATGT	ATAC lib prep P7	63	NEBNext Ultra II Q5 Master Mix (NEB)
Ad2.23	CAAGCAGAAGACGGCATACGAGATAGGGTCAAGTCTCGTGGGCTCGGAGATGT	ATAC lib prep P7	63	NEBNext Ultra II Q5 Master Mix (NEB)
Ad2.24	CAAGCAGAAGACGGCATACGAGATAGGAGTGGGTCTCGTGGGCTCGGAGATGT	ATAC lib prep P7	63	NEBNext Ultra II Q5 Master Mix (NEB)
Ad2.25	CAAGCAGAAGACGGCATACGAGATCACTTTGTGTCTCGTGGGCTCGGAGATGT	ATAC lib prep P7	63	NEBNext Ultra II Q5 Master Mix (NEB)
Ad2.26	CAAGCAGAAGACGGCATACGAGATTTCAAGTAGTCTCGTGGGCTCGGAGATGT	ATAC lib prep P7	63	NEBNext Ultra II Q5 Master Mix (NEB)
Ad2.27	CAAGCAGAAGACGGCATACGAGATGCTATCACGTCTCGTGGGCTCGGAGATGT	ATAC lib prep P7	63	NEBNext Ultra II Q5 Master Mix (NEB)
Ad2.28	CAAGCAGAAGACGGCATACGAGATAATCTACTGTCTCGTGGGCTCGGAGATGT	ATAC lib prep P7	63	NEBNext Ultra II Q5 Master Mix (NEB)
Ad2.29	CAAGCAGAAGACGGCATACGAGATCCGGCAATGTCTCGTGGGCTCGGAGATGT	ATAC lib prep P7	63	NEBNext Ultra II Q5 Master Mix (NEB)
Ad2.30	CAAGCAGAAGACGGCATACGAGATCTTAGCAAGTCTCGTGGGCTCGGAGATGT	ATAC lib prep P7	63	NEBNext Ultra II Q5 Master Mix (NEB)
Ad2.31	CAAGCAGAAGACGGCATACGAGATTAACTTATGTCTCGTGGGCTCGGAGATGT	ATAC lib prep P7	63	NEBNext Ultra II Q5 Master Mix (NEB)
Ad2.32	CAAGCAGAAGACGGCATACGAGATCGAGTGATGTCTCGTGGGCTCGGAGATGT	ATAC lib prep P7	63	NEBNext Ultra II Q5 Master Mix (NEB)
Ad2.33	CAAGCAGAAGACGGCATACGAGATCTGTTAACGTCTCGTGGGCTCGGAGATGT	ATAC lib prep P7	63	NEBNext Ultra II Q5 Master Mix (NEB)
Ad2.34	CAAGCAGAAGACGGCATACGAGATCTACCATTGTCTCGTGGGCTCGGAGATGT	ATAC lib prep P7	63	NEBNext Ultra II Q5 Master Mix (NEB)
Ad2.35	CAAGCAGAAGACGGCATACGAGATACGTGCTCGTCTCGTGGGCTCGGAGATGT	ATAC lib prep P7	63	NEBNext Ultra II Q5 Master Mix (NEB)
Ad2.36	CAAGCAGAAGACGGCATACGAGATTGACGAAAGTCTCGTGGGCTCGGAGATGT	ATAC lib prep P7	63	NEBNext Ultra II Q5 Master Mix (NEB)
Ad2.37	CAAGCAGAAGACGGCATACGAGATAATTCTTGGTCTCGTGGGCTCGGAGATGT	ATAC lib prep P7	63	NEBNext Ultra II Q5 Master Mix (NEB)
Ad2.38	CAAGCAGAAGACGGCATACGAGATGGCATTTCGTCTCGTGGGCTCGGAGATGT	ATAC lib prep P7	63	NEBNext Ultra II Q5 Master Mix (NEB)
Ad2.39	CAAGCAGAAGACGGCATACGAGATATGGCGTTGTCTCGTGGGCTCGGAGATGT	ATAC lib prep P7	63	NEBNext Ultra II Q5 Master Mix (NEB)
Ad2.40	CAAGCAGAAGACGGCATACGAGATCTGCGAGGGTCTCGTGGGCTCGGAGATGT	ATAC lib prep P7	63	NEBNext Ultra II Q5 Master Mix (NEB)
Ad2.41	CAAGCAGAAGACGGCATACGAGATGAGGTGTAGTCTCGTGGGCTCGGAGATGT	ATAC lib prep P7	63	NEBNext Ultra II Q5 Master Mix (NEB)
Ad2.42	CAAGCAGAAGACGGCATACGAGATAAATGACCGTCTCGTGGGCTCGGAGATGT	ATAC lib prep P7	63	NEBNext Ultra II Q5 Master Mix (NEB)
Ad2.43	CAAGCAGAAGACGGCATACGAGATTAAGATTGGTCTCGTGGGCTCGGAGATGT	ATAC lib prep P7	63	NEBNext Ultra II Q5 Master Mix (NEB)
Ad2.44	CAAGCAGAAGACGGCATACGAGATAAGGCACAGTCTCGTGGGCTCGGAGATGT	ATAC lib prep P7	63	NEBNext Ultra II Q5 Master Mix (NEB)
Ad2.45	CAAGCAGAAGACGGCATACGAGATTAATAAGAGTCTCGTGGGCTCGGAGATGT	ATAC lib prep P7	63	NEBNext Ultra II Q5 Master Mix (NEB)
Ad2.46	CAAGCAGAAGACGGCATACGAGATACTAAGTCGTCTCGTGGGCTCGGAGATGT	ATAC lib prep P7	63	NEBNext Ultra II Q5 Master Mix (NEB)
Ad2.47	CAAGCAGAAGACGGCATACGAGATGCTGGTCTGTCTCGTGGGCTCGGAGATGT	ATAC lib prep P7	63	NEBNext Ultra II Q5 Master Mix (NEB)
Ad2.48	CAAGCAGAAGACGGCATACGAGATCTGTATTTGTCTCGTGGGCTCGGAGATGT	ATAC lib prep P7	63	NEBNext Ultra II Q5 Master Mix (NEB)
Ly6a_TIDE_FW	CCTGGGCTTCTGTAAGAGCA	TIDE Ly6a	68	NEBNext Ultra II Q5 Master Mix (NEB)
Ly6a_TIDE_RV	CAGCAGGGGCTATAAAGGCA	TIDE Ly6a	68	NEBNext Ultra II Q5 Master Mix (NEB)
Plaat3_TIDE1_FW	TTTGTGAGGTGAGCCAGCAT	TIDE Plaat3	68	NEBNext Ultra II Q5 Master Mix (NEB)
Plaat3_TIDE1_RV	CTCTGTGTGGAGCCTGGAAG	TIDE Plaat3	68	NEBNext Ultra II Q5 Master Mix (NEB)
Plaat3_TIDE2_FW	ACTGTGTGCATCTAACCCGT	TIDE Plaat3	68	NEBNext Ultra II Q5 Master Mix (NEB)
Plaat3_TIDE2_RV	AATGATCGTGACCTGTCCTGG	TIDE Plaat3	68	NEBNext Ultra II Q5 Master Mix (NEB)
LY6E_TIDE_FW	GGGGTGTCACTGTCTTTGCT	TIDE LY6E	64.1	Q5 Hot Start High Fidelity 2X Master Mix (NEB)
LY6E_TIDE_RV	CAGATCAGGCACGTGAGGAG	TIDE LY6E	64.1	Q5 Hot Start High Fidelity 2X Master Mix (NEB)
qPCR mGapdh_FW	TGTGTCCGTCGTGGATCTGA	qPCR primer	60	Luna universal qPCR Master Mix (NEB)
qPCR mGapdh_RV	CCTGCTTCACCACCTTCTTGA	qPCR primer	60	Luna universal qPCR Master Mix (NEB)
qPCR mPlaat3_FW	TGCCTACGCGAGAACTGTGA	qPCR primer	60	Luna universal qPCR Master Mix (NEB)
qPCR mPlaat3_RV	TACCGCCTTGACCGCATCTC	qPCR primer	60	Luna universal qPCR Master Mix (NEB)
